# Supplementary material for: Identification and Characterization of LARGE EMBRYO, a New Gene Controlling Embryo Size in Rice (Oryza sativa L.)
Source: Rice (N Y). 2019 Apr 11;12:22. doi: 10.1186/s12284-019-0277-y (PMC6458227; doi:10.1186/s12284-019-0277-y)
Supplement: Supplementary file 1 — Table S1. Agronomic traits of HC three giant embryo mutants. DTH, days to heading; CL, culm length; PL, panicle length; PN, panicle number; SPP, spikelet per panicle; SF, spikelet fertility; GL, grain length; GW, grain width; LWR, length-width ratio. The means followed by lowercase letters are significantly different (p < 0.05, ANOVA) according to Duncan test. (XLSX 10 KB) [file 12284_2019_277_MOESM1_ESM.xlsx]

## Sheet: Additional_file_5_Table_S1
Additional file 1: Table S1 Agronomic traits of HC three giant embryo mutants
	DTH	CL	PL	PN	SPP	SF	GW	GL	LWR
	(day)	(cm)	(cm)	(No.)	(No.)	(%)	(mm)	(mm)
HC	115	86.4b	18.5ab	12	95	93.3	3.56bc	5.95b	1.77b
le	114	77.0a	18.7b	12	101	91.1	3.28a	5.57a	1.70a
ge	118	88.9b	17.6a	14	100	92.4	3.41c	5.98b	1.76b
ges	113	89.0b	19.1b	13	105	94.9	3.34ab	5.91b	1.77b
DTH, days to heading; CL, culm length; PL, panicle length; PN, panicle number; SPP, spikelet per panicle; SF, spikelet fertility; GL, grain length; GW, grain width; LWR, length-width ratio. The means followed by lowercase letters are significantly different (p < 0.05, ANOVA) according to Duncan test.

## Sheet: Sheet1
	F	R
CAPSge
dCAPSgesX	dCPASgesXcm1-F
dCAPSLE	dCAPS49900
