# Supplementary material for: Identification and Characterization of LARGE EMBRYO, a New Gene Controlling Embryo Size in Rice (Oryza sativa L.)
Source: Rice (N Y). 2019 Apr 11;12:22. doi: 10.1186/s12284-019-0277-y (PMC6458227; doi:10.1186/s12284-019-0277-y)
Supplement: Supplementary file 5 — Information of the primers used in this study. (XLSX 11 KB) [file 12284_2019_277_MOESM5_ESM.xlsx]

## Sheet: Additional_file_5_Table_S1
Additional file 5: Table S2. Information about the primers used in this study
Primer name	Purpose	Forward primer 5'→'3'	Reverse primer 5'→3'	Note
CAPSge	Segregation test	CCCTACATCCAGTCCATCGT	ATCGCCCACATGTTCACC	CAPS (SphⅠ)
dCAPSgesX	Segregation test	ACCCGCCGGGCCCACTCCTGTCGT	GTCCTCCCCCTCCGAGAAG	dCAPS (XcmⅠ)
dCAPSle	Segregation test	TTATCTTTCAGGTATGGAGGCTCCAAGAAG	AAGCTGAGCGACCTAAATGG	dCAPS (HindⅢ)
M1	Mapping	GGTAATCATCAGCGTTGTGAGA	TTAGCTTTGCCCCATGTCTACT	InDel
M2	Mapping	CCGTGTCAATTGGTACTTGG	TATCCGGCCTCTGCAATAAG	InDel
M3	Mapping	AAGTTGCAACGAAAAAGACAAA	CACCTACGGCCTAGCTTTGA	InDel
M4	Mapping	GAAAAACTCGGAAGAAAAGCAA	GGTTTAAATTGGGTTCAGCAA	InDel
M6	Mapping	ATATCCGGTTCCACCTGTCA	CAGGGCCTACCCAGCTTATAC	InDel
M7	Mapping	TGTCTCACCAATATAAGGTGTCC	TCCATCCGTTTATGGGATTC	InDel
M5	Mapping	TCCGATTGACACAGCTCTAACT	GGGATGGAGTGGAGCAGTAA	InDel
RM01350	Mapping	GAGGAAATTCGCCCTAGTAG	AAGAAAGCTCTGCTCCATGC	SSR
S03128	Mapping	TGATGCAAAGACTGCGAAAC	GGGAGTAGTGCGCTTTTGAT	InDel
GE-T1	GE gene sequencing	TTGGAGTGGCAAAATGGTCTA	TGTCCGTCCCTCTAAAGATCA	-
GE-T2	GE gene sequencing	CGACATGATCGCTGTTCTTT	CTGACAGCCAACTGGAGAAAT	-
LE1	LE gene sequencing	TAAAACGCAACGCACAGAAG	TTCAAAGGCCAGAAGAGGAA	-
LE2	LE gene sequencing	TGCTTATTGCGTTTGAGCTG	AAAATGCCAATGAGCCTGAC	-
LE3	LE gene sequencing	ATAGGTTGGGCCCTCTCATC	GTCATGTGCAAGGAAGCAAA	-
LE4	LE gene sequencing	GCACTTTTGGGTTGCAATTT	CTAGCCTCCCCAGGATTAGG	-
LE5	LE gene sequencing	CAGGTGATGTTGGTGCTTTG	GCCTTTCAAATTCCTGCTTG	-
LE6	LE gene sequencing	GCCTAAGAGGGATCTTGCAG	ATGCACAAAAGCAACCCTTC	-
qRTLE	qRT-PCR	CAGCCTACTCCTGGTGGATT	AATGGCAAGGAGCCCAAT	-
LERNAi	LE RNAi transgenic line	AAAAAGCAGGCTAACGCATGCCCGTATATGAT	AGAAAGCTGGGTGGAGCATCTATCGATCACCAA	-
LEGUS	LE GUS transgenic line	AAAAAGCAGGCTGAACGGTTGTCAGCCATTTT	AGAAAGCTGGGTCCCTCACCTCCTCACCGCGC	-

## Sheet: Sheet1
	F	R
CAPSge
dCAPSgesX	dCPASgesXcm1-F
dCAPSLE	dCAPS49900
