# Supplementary material for: Identification and Characterization of LARGE EMBRYO, a New Gene Controlling Embryo Size in Rice (Oryza sativa L.)
Source: Rice (N Y). 2019 Apr 11;12:22. doi: 10.1186/s12284-019-0277-y (PMC6458227; doi:10.1186/s12284-019-0277-y)
Supplement: Supplementary file 6 — Information of LE orthologs used in multiple sequence alignment. (XLSX 9 KB) [file 12284_2019_277_MOESM6_ESM.xlsx]

## Sheet: Additional_file_6_Table_S2
Additional file 6: Table S3. Information of LE orthologs used in multiple sequence alignment
Organism	Nomenclature in this study	gene ID	Sequence length	UniProtKB accession
Oryza sativa	OS03g0706900/LE(Os)	OS03g0706900	473	Q10E70
Triticum aestivum	M1FYS2(Ta)	-	473	M1FYS
Hordeum vulgare	F2D8D3(Hv)	HORVU4Hr1G007020	473	F2D8D3
Zea mays	Zm00001d033674(Zm)	Zm00001d033674	473	B6T9X2
Arabidopsis thaliana	AT1G73950(At)	AT1G73950	466	F4HS21
Brassica rapa	Bra015952(Br)	Bra015952	467	M4DHH5
Glycine max	LOC100791390 (Gm)	GLYMA17G13040	466	I1MUG1
